# Supplementary material for: A Latin American perspective on microbiome research
Source: Nat Commun. 2025 Nov 26;16:10691. doi: 10.1038/s41467-025-66756-y (PMC12660987; doi:10.1038/s41467-025-66756-y)
Supplement: Supplementary file 1 — Supplementary Table 1 [file 41467_2025_66756_MOESM1_ESM.xlsx]

## Sheet: Main
Title	Year_Published	Project_ID	Total_Gobal_Samples	Total_Latin_American_Samples	PercentLatinamerican	Latin_American_Countries	Samples_Per_Country	Technology	Sequencing	Amplicon_Samples	Shotgun_Samples	Center_name	Total_Authors	Authors_From_Latin_American_Institutions	Percent LAC	1st_National_Author_Position	Last_author_Is_Affiliated_To_LAC	First_Or_Last_Author_Has_Afiliation_To_LAC	Additional_comments	DOI
A Lachnospiraceae-dominated bacterial signature in the fecal microbiota of HIV-infected individuals from Colombia, South America	2018	PRJNA408085	37	37	1	Colombia	37	Illumina	16S Amplicon	37	0	Alkek Center for Metagenomics and Microbiome Research	20	18	0.9	1	Yes	Both		https://doi.org/10.1038/s41598-018-22629-7
A Two-Time Point Analysis of Gut Microbiota in the General Population of Buenos Aires and Its Variation Due to Preventive and Compulsory Social Isolation During the COVID-19 Pandemic	2022	PRJNA763205;PRJNA503303	46	46	1	Argentina	46	Illumina	16S Amplicon	46	0	Universidad Nacional de Lujan - Laboratorio de Genomica Computacional	9	9	1	1	Yes	Both		https://doi.org/10.3389/fmicb.2022.803121
Age- and Sex-Dependent Patterns of Gut Microbial Diversity in Human Adults	2019	PRJNA417579	8924	437	0.0489691	Colombia	437	Illumina	16S Amplicon	437	0	Vidarium Research Center in Nutrition, Health and Wellness	11	1	0.0909091	4	No	None		https://doi.org/10.1128/mSystems.00261-19
Alteration of Gut Microbiota Composition in the Progression of Liver Damage in Patients with Metabolic Dysfunction-Associated Steatotic Liver Disease (MASLD)	2024	NA	40	40	1	Chile	40	Illumina	16S Amplicon	40	0	Center for Comparative and Functional Genomics, University of Illinois	18	18	1	1	Yes	Both		https://doi.org/10.3390/ijms25084387
American Gut: an Open Platform for Citizen Science Microbiome Research	2018	PRJEB11419	44390	827	0.0186303	Argentina;Colombia;Brazil;Paraguay;Peru;Mexico	9;6;7;1;2;814	Illumina	16S Amplicon	13	0	University of California San Diego Microbiome Initiative;UCSDMI	67	0	0	0	No	None		https://doi.org/10.1128/msystems.00031-18
Anemia in infancy is associated with alterations in systemic metabolism and microbial structure and function in a sex-specific manner: an observational study	2018	PRJEB23239	69	69	1	Peru	69	Illumina	16S Amplicon	69	0	University of California, Davis	6	3	0.5	2	No	None		https://doi.org/10.1093/ajcn/nqy249
Bifidogenic Effect of 2′-Fucosyllactose (2′-FL) on the Gut Microbiome of Healthy Formula-Fed Infants: A Randomized Clinical Trial	2025	NA	178	178	1	Brazil	178	Illumina	16S Amplicon	178	0	NA	4	3	0.75	1	Yes	Both		https://doi.org/10.3390/nu17060973
Biogeography of the Relationship between the Child Gut Microbiome and Innate Immune System	2021	PRJNA660015	99	42	0.424242	Ecuador	42	Illumina	16S Amplicon	42	0	mothur	13	1	0.0769231	7	No	None		https://doi.org/10.1128/mBio.03079-20
Birth mode-dependent association between pre-pregnancy maternal weight status and the neonatal intestina microbiome	2016	NA	74	74	1	Brazil	74	Illumina	16S Amplicon	74	0	New York University	8	5	0.625	3	No	None		https://doi.org/10.1038/srep23133
Body size phenotypes comprehensively assess cardiometabolic risk and refine the association between obesity and gut microbiota	2017	PRJNA417579	420	420	1	Colombia	420	Illumina	16S Amplicon	420	0	Vidarium Research Center in Nutrition, Health and Wellness	5	5	1	1	Yes	Both		https://doi.org/10.1038/ijo.2017.281
Changes in Bacterial Gut Composition in Parkinson’s Disease and Their Metabolic Contribution to Disease Development: A Gut Community Reconstruction Approach	2024	PRJNA975118	50	50	1	Colombia	50	Illumina	16S Amplicon	50	0	Universidad Nacional de Colombia	14	10	0.714286	1	Yes	Both		https://doi.org/10.3390/microorganisms12020325
Changes in the Gut Microbiota of Urban Subjects during an Inmersion in the Traditional Diet anf Lifestyle of a Rainforest Village	2018	PRJEB28088	77	77	1	Venezuela	77	Illumina	16S Amplicon	77	0	University of California San Diego Microbiome Initiative;UCSDMI	8	4	0.5	4	No	None		https://doi.org/10.1128/mSphere.00193-18
Characterization of gut microbiota associated with metabolic syndrome and type-2 diabetes mellitus in Mexican pediatric subjects	2023	PRJNA819279	66	66	1	Mexico	66	Illumina	16S Amplicon	66	0	Tecnologico de Monterey	8	8	1	1	Yes	Both		https://doi.org/10.1186/s12887-023-03983-6
Comparing Fecal, Saliva and Chicha Microbiomes Between Mothers and Children in an Indigenous Ecuadorian Cohort	2021	NA	103	103	1	Ecuador	103	Illumina	Shotgun	0	103	NA	7	0	0	0	No	None	It’s a preprint	https://doi.org/10.1101/2020.10.02.323097
Contrasting microbiota profiles observed in children carrying either Blastocystis spp. or the commensal amoebas Entamoeba coli or Endolimax nana	2020	PRJNA572583	49	49	1	Colombia	49	Illumina	16S Amplicon	49	0	Universidad de Antioquia	5	5	1	1	Yes	Both		https://doi.org/10.1038/s41598-020-72286-y
Decreased Enteric Bacterial Composition and Diversity in South American Crohn’s Disease Vary With the Choice of Treatment Strategy and Time Since Diagnosis	2019	NA	78	78	1	Brazil	78	Illumina	16S Amplicon	78	0	NA	8	2	0.25	2	No	None		https://doi.org/10.1093/ecco-jcc/jjz189
Delivery mode shapes the acquisition and structure of the initial microbiota across multiple body habitats in newborns	2010	NA	19	19	1	Venezuela	19	454	16S Amplicon	19	0	Environmental Genomics Core Facility at the University of South Carolina	7	4	0.571429	1	Yes	First		https://doi.org/10.1073/pnas.1002601107
Diarrhea as a Potential Cause and Consequence of Reduced Gut Microbial Diversity Among Undernourished Children in Peru	2019	PRJEB28159	928	928	1	Peru	928	Illumina	16S Amplicon	928	0	Center for Gut Microbiome and Nutrition Research, Washington University School of Medicine	12	4	0.333333	3	No	None		https://doi.org/10.1093/cid/ciz905
Diet Quality, Food Groups and Nutrients Associated with the Gut Microbiota in a Nonwestern Population	2020	PRJNA417579	441	441	1	Colombia	441	Illumina	16S Amplicon	441	0	Vidarium Research Center in Nutrition, Health and Wellness	4	4	1	1	Yes	Both		https://doi.org/10.3390/nu12102938
Different gastric microbiota compositions in two human populations with high and low gastric cancer risk in Colombia	2016	PRJEB11763	40	40	1	Colombia	40	454	16S Amplicon	49	0	Hannover Medical School	13	2	0.153846	4	No	None		https://doi.org/10.1038/srep18594
Divergent Gut Microbiota: Archaeal and Bacterial Signatures Unveil Unique Patterns in Colombian Cyclists Compared to Weightlifters and Non-Athletes	2024	NA	44	44	1	Colombia	44	Illumina	Shotgun	0	44	NA	13	12	0.923077	1	Yes	Both		https://doi.org/10.1002/adbi.202400069
Early childhood adiposity, lifestyle and gut microbiome are linked to steatotic liver disease development in adolescents	2025	PRJNA979825	72	72	1	Chile	72	Illumina	16S Amplicon	72	0	University of Alberta	8	4	0.5	3	Yes	Last		https://doi.org/10.1038/s41366-025-01737-1
Environmental and intrinsic factors shaping gut microbiota composition and diversity and its relation to metabolic health in children and early adolescents: A population-based study	2020	NA	926	926	1	Mexico	926	Illumina	16S Amplicon	926	0	NA	17	17	1	1	Yes	Both		https://doi.org/10.1080/19490976.2020.1712985
Establishment of the bacterial fecal community during the first month of life in Brazilian newborns	2012	GenBank:GU145617-GU146046	30	30	1	Brazil	30	Capillary electrophoresis-based Sanger sequencing	16S Amplicon	30	0	University Hospital-University of Sao Paulo (HU-USP)	8	8	1	1	Yes	Both		https://doi.org/10.6061/clinics/2012(02)05
Exploring the Bacteriome and Resistome of Humans and Food-Producing Animals in Brazil	2022	PRJNA684454	32	32	1	Brazil	32	Illumina	Shotgun	0	32	National Laboratory of Scientific Computing(LNCC) Rio de Janeiro	28	28	1	1	Yes	Both		https://doi.org/10.1128/spectrum.00565-22
Fecal microbiota imbalance in Mexican children with type 1 diabetes	2014	NA	29	29	1	Mexico	29	454	16S Amplicon	29	0	Baylor College of Medicine	5	3	0.6	1	Yes	Both		https://doi.org/10.1038/srep03814
Firmicutes/Bacteroidetes and Firmicutes/Proteobacteria ratios are associated with worse prognosis in a cohort of Latin American patients with cirrhosis	2024	NA	165	165	1	Brazil	165	Illumina	16S Amplicon	165	0	NA	7	7	1	1	Yes	Both		https://doi.org/10.1016/j.clinsp.2024.100471
Getting to Know the Gut Microbial Diversity of Metropolitan Buenos Aires Inhabitants	2019	PRJNA503303	30	30	1	Argentina	30	Illumina	16S Amplicon	30	0	Universidad Nacional de Lujan	12	10	0.833333	1	Yes	Both		https://doi.org/10.3389/fmicb.2019.00965
Gut Bacterial Composition and Nutritional Implications in Mexican and Spanish Individuals with Inflammatory Bowel Disease Compared to Healthy Controls	2024	PRJEB3508	79	35	0.443038	Mexico	35	Illumina	16S Amplicon	35	0	Washington University in St. Louis	6	4	0.666667	1	Yes	Both		https://doi.org/10.3390/ijms252211887
Gut Microbiome Biomarkers and Functional Diversity Within an Amazonian Semi-Nomadic Hunter–Gatherer Group	2019	PRJNA527208	15	15	1	Brazil	15	Illumina	Shotgun	0	15	Fiocruz	3	3	1	1	Yes	Both		https://doi.org/10.3389/fmicb.2019.01743
Gut Microbiome Changes with Acute Diarrheal Disease in Urban Versus Rural Settings in Northern Ecuador	2021	PRJNA486009	182	182	1	Ecuador	182	Illumina	16S Amplicon;Shotgun	182	63	Georgia Institute of Technology	11	5	0.454545	4	No	None		https://doi.org/10.4269/ajtmh.20-0831
Gut microbiome composition in lean patients with NASH is associated with liver damage independent of caloric intake: A prospective pilot study	2018	NA	23	23	1	Brazil	23	Ion Torrent	16S Amplicon	13	0	NA	13	10	0.769231	1	Yes	Both		https://doi.org/10.1016/j.numecd.2017.10.014
Gut microbiome diversity within Clostridia is negatively associated with human obesity	2024	PRJNA417579;PRJEB58436	430	430	1	Colombia	430	Illumina	16S;gyrB;dnak;Shotgun	114;82;114	430	Vidarium Research Center in Nutrition, Health and Wellness;Universitaetsklinikum Tuebingen	7	7	1	1	Yes	Both		https://doi.org/10.1128/msystems.00627-24
Gut Microbiome Gut microbiota differences in island Hispanic Puerto Ricans and mainland non-Hispanic whites during Chemo-radiation for Rectal Cancer; a Pilot Study	2021	NA	50	25	0.5	Puerto Rico	25	Illumina	16S Amplicon	25	0	NA	6	0	0	0	No	None		https://doi.org/10.1016/j.currproblcancer.2020.100551
Gut Microbiome in Children from Indigenous and Urban Communities in México: Different Subsistence Models, Different Microbiomes	2020	PRJNA593240	46	46	1	Mexico	46	Illumina	16S Amplicon	46	0	Universidad Nacional Autonoma de Mexico	7	7	1	1	Yes	Both		https://doi.org/10.3390/microorganisms8101592
Gut Microbiome of Children and Adolescents With Primary Sclerosing Cholangitis in Association With Ulcerative Colitis	2021	PRJNA610934	53	53	1	Brazil	53	Illumina	16S Amplicon	53	0	University of Sao Paulo	7	7	1	1	Yes	Both		https://doi.org/10.3389/fimmu.2020.598152
Gut Microbiome Profiles and Associated Metabolic Pathways in HIV-Infected Treatment-Naïve Patients	2021	PRJNA682416	22	22	1	Brazil	22	Illumina	16S Amplicon	22	0	Universidade Federal de Santa Catarina	12	9	0.75	1	Yes	Both		https://doi.org/10.3390/cells10020385
Gut microbiome strain-sharing within isolated village social networks	2025	PRJNA999635	1787	1787	1	Honduras	1787	Illumina	Shotgun	0	1787	Yale University	10	1	0.1	7	No	None		https://doi.org/10.1038/s41586-024-08222-1
Gut microbiota and fecal short chain fatty acids differ with adiposity and country of origin:The METS-microbiome study	2023	PRJEB63378	1867	401	0.214783	Jamaica	401	Illumina	16S Amplicon	401	0	University of California San Diego Microbiome Initiative;UCSDMI	19	2	0.105263	10	No	None		https://doi.org/10.1038/s41467-023-40874-x
Gut Microbiota and Parasite Dynamics in an Amazonian Community Undergoing Urbanization in Colombia	2025	PRJNA1246579	100	100	1	Colombia	100	Illumina	16S Amplicon	100	0	University of Wisconsin-Madison	14	6	0.428571	1	Yes	Both	The project does not exist in ENA and it’s a preprint	https://doi.org/10.1101/2025.04.16.25325921
Gut Microbiota and Predicted Metabolic Pathways in a Sample of Mexican Women Affected by Obesity and Obesity Plus Metabolic Syndrome Syndrome	2019	PRJNA417691	67	67	1	Mexico	67	Ion Torrent	16S Amplicon	67	0	Centro de Investigacion y de Estudios Avanzados del IPN	7	7	1	1	Yes	Both		https://doi.org/10.3390/ijms20020438
Gut microbiota comparison of vaginally and cesarean born infants exclusively breastfed by mothers secreting α1–2 fucosylated oligosaccharides in breast milk	2021	PRJNA615250	54	54	1	Brazil	54	Illumina	16S Amplicon	54	0	Federal University of Sao Paulo	7	7	1	1	Yes	Both		https://doi.org/10.1371/journal.pone.0246839
Gut microbiota composition explains more variance in the host cardiometabolic risk than genetic ancestry	2019	PRJNA417579	441	441	1	Colombia	441	Illumina	16S Amplicon	441	0	Vidarium Research Center in Nutrition, Health and Wellness	7	7	1	1	Yes	Both		https://doi.org/10.1080/19490976.2019.1634416
Gut microbiota is associated with obesity and cardiometabolic, disease in a population in the modst of Westernization	2018	PRJNA417579	441	441	1	Colombia	441	Illumina	16S Amplicon	441	0	Vidarium Research Center in Nutrition, Health and Wellness	6	6	1	1	Yes	Both		https://doi.org/10.1038/s41598-018-29687-x
Gut Microbiota of Young Children Living in Four Brazilian Cities	2020	PRJEB39067	99	99	1	Brazil	99	Illumina	16S Amplicon	99	0	Nutricia Research	8	6	0.75	2	Yes	Last		https://doi.org/10.3389/fped.2020.573815
Gut Microbiota Perturbations in Reactive Arthritis and Postinfectious Spondyloarthritis	2019	PRJNA397396	64	64	1	Guatemala	64	Illumina	16S Amplicon	64	0	NYU School of Medicine	13	5	0.384615	3	No	None		https://doi.org/10.1002/art.40359
Gut Microbiota-Metabolome Changes in Children With Diarrhea by Diarrheagenic E. coli	2020	PRJNA623942	16	16	1	Chile	16	Illumina	16S Amplicon	16	0	Universidad de Chile	6	6	1	1	Yes	Both		https://doi.org/10.3389/fcimb.2020.00485
High Abundance of Escherichia During the Establisment of Fecal Microbiota in Brazilian Children	2014	GenBank:JX136918-JX136953	30	30	1	Brazil	30	Capillary electrophoresis-based Sanger sequencing	16S Amplicon	30	0	University Hospital-University of Sao Paulo (HU-USP)	9	9	1	1	Yes	Both		https://doi.org/10.1007/s00248-014-0381-x
Higher Fecal Short-Chain Fatty Acid Levels Are Associated with Gut Microbiome Dysbiosis, Obesity, Hypertension and Cardiometabolic Disease Risk Factors	2018	PRJNA417579	441	441	1	Colombia	441	Illumina	16S Amplicon	441	0	Vidarium Research Center in Nutrition, Health and Wellness	9	8	0.888889	1	Yes	Both		https://doi.org/10.3390/nu11010051
Human gut microbiome viewed across age and geography	2012	PRJEB3079	528	100	0.189394	Venezuela	100	Illumina;454	16S Amplicon;Shotgun	100	21	Colorado Center for Microbial Ecology;University of Colorado at Boulder	21	4	0.190476	5	No	None		https://doi.org/10.1038/nature11053
Human Microbiota of the Argentine Population- A Pilot Study	2016	PRJNA293521	20	20	1	Argentina	20	454	16S Amplicon	30	0	INDEAR	11	11	1	1	Yes	Both		https://doi.org/10.3389/fmicb.2016.00051
Human Milk Microbiota Profile Affected by Prematurity in Argentinian Lactating Women	2023	NA	24	24	1	Argentina	24	Illumina	16S Amplicon	24	0	NA	7	4	0.571429	1	Yes	Both
Immune Response and Microbiota Profiles during Coinfection with Plasmodium vivax and Soil-Transmitted Helminths	2020	PRJEB36585	130	130	1	Colombia	130	Illumina	16S Amplicon	130	0	University of California San Diego Microbiome Initiative;UCSDMI	10	2	0.2	1	No	First		https://doi.org/10.1128/mBio.01705-20
Impact of Dietary Lipids on Colonic Function and Microbiota: An Experimental Approach Involving Orlistat-Induced Fat Malabsorption in Human Volunteers	2016	NA	41	41	1	Chile	41	Illumina	16S Amplicon	41	0	NA	13	13	1	1	Yes	Both		https://doi.org/10.1038/ctg.2016.20
Impact of gestational diabetes mellitus in gut and human breast milk microbiome in Colombian women and their infants	2025	PRJNA728120	20	20	1	Colombia	20	Illumina	16S Amplicon	20	0	Universidad Autonoma de Tamaulipas	7	7	1	1	Yes	Both		https://doi.org/10.1016/j.ram.2024.10.006
Impact of intestinal parasites on microbiota and cobalamin gene sequences: a pilot study	2020	PRJNA612291	37	37	1	Argentina	37	Illumina	Shotgun	0	37	Baylor College of Medicine	14	6	0.428571	1	Yes	Both		https://doi.org/10.1186/s13071-020-04073-7
Integrating metagenomics and metabolomics to study the gut microbiome and host relationships in sports across different energy systems	2025	PRJEB82418	29	29	1	Colombia	29	Illumina	Shotgun	0	29	Universidad del Rosario	5	5	1	1	Yes	Both		https://doi.org/10.1038/s41598-025-98973-2
Interconnected microbiomes and resistomes in low-income human habitats	2016	PRJNA300541	263	263	1	El Salvador;Peru	114;77	Illumina	16S Amplicon;Shotgun	228	245	Washington University in St. Louis	13	9	0.692308	2	No	First		https://doi.org/10.1038/nature17672
Intestinal microbiota changes due to Giardia intestinalis infections in a longitudinal Ecuadorian birth cohort and impact on cobalamin biosynthesis	2024	NA	61	61	1	Ecuador	61	Illumina	Shotgun	0	61	NA	11	4	0.363636	2	Yes	Last	It’s a preprint	https://doi.org/10.1101/2024.10.15.24315510
Intestinal microbiota dataset revealed by high-throughput sequencing of 16S rRNA in children with anemia in southern Peru	2024	PRJNA935779	18	18	1	Peru	18	Illumina	16S Amplicon	18	0	Universidad Catolica de Santa Maria	6	6	1	1	Yes	Both		https://doi.org/10.1016/j.dib.2024.110681
Intestinal Microbiota in Children with Anemia in Southern Peru through Next-Generation Sequencing Technology	2022	NA	18	18	1	Peru	18	Illumina	16S Amplicon	18	0	NA	10	10	1	1	Yes	Both		https://doi.org/10.3390/children9111615
Large Scale Genome-Centric Metagenomic Data from the Gut Microbiome of Food-Producing Animals and Humans	2022	PRJNA682348;PRJNA684454	34	34	1	Brazil	34	Illumina	Shotgun	0	34	National Laboratory of Scientific Computing(LNCC) Rio de Janeiro	28	28	1	1	Yes	Both		https://doi.org/10.1038/s41597-022-01465-5
Market Integration Predicts Human Gut Microbiome Attributes across a Gradient of Economic Development	2018	PRJNA362944	213	213	1	Ecuador	213	Illumina	16S Amplicon	213	0	University of Oregon	10	0	0	0	No	None		https://doi.org/10.1128/mSystems.00122-17
Metformin Is Associated With Higher Relative Abundance of Mucin-Degrading Akkermansia muciniphila and Several Short-Chain Fatty Acid–Producing Microbiota in the Gut	2017	PRJNA325931	112	112	1	Colombia	112	Illumina	16S Amplicon	112	0	Vidarium Research Center in Nutrition, Health and Wellness	7	6	0.857143	1	Yes	Both		https://doi.org/10.2337/dc16-1324
Microbiome and its relation to gestational diabetes	2018	PRJNA421371	68	68	1	Brazil	68	Illumina	16S Amplicon	68	0	Universidade Federal de Sao Paulo	7	7	1	1	Yes	Both		https://doi.org/10.1007/s12020-018-1813-z
Microbiota characterization in Blastocystis-colonized and Blastocystis-free school-age children from Colombia	2020	PRJEB38738	57	57	1	Colombia	57	Illumina	16S Amplicon	57	0	Universidad del Rosario	7	6	0.857143	1	Yes	Both		https://doi.org/10.1186/s13071-020-04392-9
Naturalization of the microbiota developmental trajectory of Cesarean-born neonates after vaginal seeding	2021	PRJEB36857;PRJEB14529;PRJEB36860	177	56	0.316384	Chile;Bolivia	50;6	Illumina	16S Amplicon	56	0	University of California San Diego Microbiome Initiative;UCSDMI	27	5	0.185185	9	No	None		https://doi.org/10.1016/j.medj.2021.05.003
New insights in Ulcerative Colitis Associated Gut Microbiota in South American Population: Akkermansia and Collinsella, two distinctive genera found in Argentine subjects	2020	PRJNA646271	46	46	1	Argentina	46	Illumina	16S Amplicon	46	0	Universidad Nacional de Lujan - Laboratorio de Genomica Computacional	11	11	1	1	Yes	Both		https://doi.org/10.1101/2020.07.29.20164764
Obesity is the main driver of altered gut microbiome functions in the metabolically unhealthy	2023	PRJEB58436	408	408	1	Colombia	408	Illumina	Shotgun	0	408	Universitaetsklinikum Tuebingen	5	1	0.2	4	No	None		https://doi.org/10.1080/19490976.2023.2246634
Oral supplementation with L-glutamine alters gut microbiota of obese and overweight adults: A pilot study	2015	NA	33	33	1	Brazil	33	Illumina	16S Amplicon	33	0	State Hospital of Sumare	8	8	1	1	Yes	Both		https://doi.org/10.1016/j.nut.2015.01.004
Partial restoration of the microbiota of cesarean-born infants via vaginal microbial transfer	2016	PRJEB10914	18	18	1	Puerto Rico	18	Illumina	16S Amplicon	18	0	University of California San Diego Microbiome Initiative;UCSDMI	13	4	0.307692	1	No	First		https://doi.org/10.1038/nm.4039
Patent Human Infections with the Whipworm, Trichuris trichiura, Are Not Associated with Alterations in the Faecal Microbiota	2013	PRJEB1781	97	97	1	Ecuador	97	454	16S Amplicon	97	0	Wellcome Sanger Institute	7	4	0.571429	1	No	First		https://doi.org/10.1371/journal.pone.0076573
Perinatal factors and type 1 diabetes-associated dysbiosis in Mexican infants	2015	NA	5	5	1	Mexico	5	454	16S Amplicon	5	0	NA	2	2	1	1	Yes	Both		https://doi.org/10.1016/j.bmhimx.2015.08.001
Physical and Dietary Intervention with Opuntia ficus-indica (Nopal) in Women with Obesity Improves Health Condition through Gut Microbiota Adjustment	2022	PRJNA783637	36	36	1	Mexico	36	Ion Torrent	16S Amplicon	36	0	Center for Research and Advanced Studies of the National Polytechnic Institute	8	8	1	1	Yes	Both		https://doi.org/10.3390/nu14051008
Potential long consequences from internal and external ecology: loss of gut microbiota antifragility in children from an industrialized population compared with an indigenous rural lifestyle	2023	PRJNA593240	42	42	1	Mexico	42	Illumina	16S Amplicon	42	0	Universidad Nacional Autonoma de Mexico	4	4	1	1	Yes	Both		https://doi.org/10.1017/S2040174423000144
Preliminary profile of the gut microbiota from amerindians in the Brazilian amazon experiencing a process of transition to urbanization	2024	PRJNA812515	39	39	1	Brazil	39	Ion Torrent	16S Amplicon	39	0	Institucion Universitaria Colegio Mayor de Antioquia	14	14	1	1	Yes	Both		https://doi.org/10.1007/s42770-024-01413-y
Progressive Shifts in the Gut Microbiome Reflect Prediabetes and Diabetes Development in a Treatment-Naive Mexican Cohort	2021	PRJNA541332	405	405	1	Mexico	430	Illumina	16S Amplicon	405	0	Institute for Systems Biology	11	7	0.636364	1	Yes	Both		https://doi.org/10.3389/fendo.2020.602326
Reconstruction of ancient microbial genomes from the human gut	2021	PRJNA561510	15	15	1	Mexico	15	Illumina	Shotgun	0	15	Joslin Diabetes Center	28	5	0.178571	8	No	None		https://doi.org/10.1038/s41586-021-03532-0
Rurality and relative poverty drive acquisition of a stable and diverse gut microbiome in early childhood in a non-industrialized setting	2025	PRJEB80800	238	238	1	Ecuador	238	Illumina	16S Amplicon	238	0	St George's;University of London;BUGS	9	4	0.444444	3	Yes	Last		https://doi.org/10.1038/s41598-025-89224-5
Short-term impact of sucralose consumption on the metabolic response and gut microbiome of healthy adults	2019	PRJEB27704	34	34	1	Chile	34	Illumina	16S Amplicon	34	0	San Sebastian University;Pontificia Universidad Catolica de Chile	5	5	1	1	Yes	Both		https://doi.org/10.1017/s0007114519001570
Shotgun Metagenomics of Gastric Biopsies Reveals Compositional and Functional Microbiome Shifts in High- and Low-Gastric-Cancer-Risk Populations from Colombia, South America	2023	PRJNA861967	20	20	1	Colombia	20	Illumina	16S Amplicon;Shotgun	20	20	MIT	8	0	0	0	No	None		https://doi.org/10.1080/19490976.2023.2186677
Similar connectivity of gut microbiota and brain activity networks is mediated by animal protein and lipid intake in children from a Mexican indigenous population	2023	PRJNA593240	31	31	1	Mexico	31	Illumina	16S Amplicon	31	0	Universidad Nacional Autonoma de Mexico	12	12	1	1	Yes	Both		https://doi.org/10.1371/journal.pone.0281385
Study of the diversity and short-chain fatty acids production by the bacterial community in overweight and obese Mexican children	2015	NA	190	190	1	Mexico	190	Ion Torrent	16S Amplicon	190	0	NA	10	10	1	1	Yes	Both		https://doi.org/10.1007/s10096-015-2355-4
Subsistence strategies in traditional societies distinguish gut microbiomes	2015	PRJNA268964	56	56	1	Peru	56	Illumina	16S Amplicon;Shotgun	56	36	University of Oklahoma	20	6	0.3	1	No	First		https://doi.org/10.1038/ncomms7505
Taxonomic and predicted metabolic profiles of the human gut microbiome in pre-Columbian mummies	2016	MG-RAST:mgp13223	3	3	1	Peru	3	Illumina	16S Amplicon;Shotgun	3	3	CalPoly	7	1	0.142857	5	No	None		https://doi.org/10.1093/femsec/fiw182
The Association Between Breast Density and Gut Microbiota Composition at 2 Years Post-Menarche: A Cross-Sectional Study of Adolescents in Santiago, Chile	2021	PRJNA744878	218	218	1	Chile	218	Illumina	16S Amplicon	218	0	University of California Los Angeles	7	3	0.428571	4	No	None		https://doi.org/10.3389/fcimb.2021.794610
The colorectal cancer-associated faecal microbiome of developing countries resembles that of developed countries	2021	PRJEB36789	81	41	0.506173	Argentina;Chile	20;21	Illumina	16S Amplicon	41	0	Leeds Institute of Research at St James's;University of Leeds;United Kingdom;LIMM	16	5	0.3125	5	No	None		https://doi.org/10.1186/s13073-021-00844-8
The fecal virome of South and Central American children with diarrhea includes small circular DNA viral genomes of unknown origin	2016	NA	58	58	1	Peru	58	Illumina	Viral-particle-associated nucleic acids were amplified	58	0	NA	8	4	0.5	2	No	None	Viral metagenomics	https://doi.org/10.1007/s00705-016-2756-4
The Fecal, Oral, and Skin Microbiota of Children with Chagas Disease treated with Benznidazole	2019	PRJEB31199	55	55	1	Bolivia	55	Illumina	16S Amplicon	55	0	University of California San Diego Microbiome Initiative;UCSDMI	11	6	0.545455	1	No	First		https://doi.org/10.1371/journal.pone.0212593
The Gut Microbiome and Metabolome of Two Riparian Communities in the Amazon	2019	PRJNA547608	43	43	1	Brazil	43	Illumina	16S Amplicon	43	0	Sao Paulo State University - Coastal Campus	12	9	0.75	1	Yes	Both		https://doi.org/10.3389/fmicb.2019.02003
The Gut Microbiome of an Indigenous Agropastoralist Population in a Remote Area of Colombia with High Rates of Gastrointestinal Infections and Dysbiosis	2023	PRJEB43871	137	137	1	Colombia	137	Illumina	16S Amplicon	137	0	Rostock University Medical Center	11	3	0.272727	5	No	None		https://doi.org/10.3390/microorganisms11030625
The gut microbiota of Colombians differs from that of Americans, Europeans and Asians	2014	PRJEB4203	126	30	0.238095	Colombia	30	454	16S Amplicon	30	0	Colorado Center for Microbial Ecology;University of Colorado at Boulder;CCME-COLORADO	4	4	1	1	Yes	Both		https://doi.org/10.1186/s12866-014-0311-6
The Gut Microbiota of Healthy Chilean Subjects Reveals a High Abundance of the Phylum Verrucomicrobia	2017	PRJEB16755	41	41	1	Chile	41	Illumina	16S Amplicon	41	0	Centro de Genetica y Genomica, Clínica Alemana Universidad del Desarrollo,	8	8	1	1	Yes	Both		https://doi.org/10.3389/fmicb.2017.01221
The gut virome of healthy children during the first year of life is diverse and dynamic	2021	PRJNA592261	38	38	1	Mexico	38	Illumina	Shotgun	0	38	Instituto de Biotecnologia, UNAM	10	10	1	1	Yes	Both		https://doi.org/10.1371/journal.pone.0240958
The human microbiota is associated with cardiometabolic risk across the epidemiologic transition	2019	PRJEB32880	655	92	0.140458	Jamaica	92	Illumina	16S Amplicon	92	0	University of California San Diego Microbiome Initiative;UCSDMI	17	1	0.0588235	7	No	None		https://doi.org/10.1371/journal.pone.0215262
The impact of in utero HIV exposure on gut microbiota, inflammation, and microbial translocation	2019	PRJNA454483	19	19	1	Brazil	19	Illumina	16S Amplicon	19	0	Universidade Federal de Santa Catarina	5	5	1	1	Yes	Both		https://doi.org/10.1080/19490976.2018.1560768
The microbiome of uncontacted Amerindians	2015	PRJNA245336	12	12	1	Venezuela	12	Illumina	16S Amplicon;Shotgun	12	8	Washington University in St. Louis	23	8	0.347826	7	Yes	Last		https://doi.org/10.1126/sciadv.1500183
The Neuroactive Potential of the Elderly Human Gut Microbiome is Associated with Mental Health Status	2024	PRJEB77146	153	153	1	Chile	153	Illumina	16S Amplicon	153	0	Alimentary Pharmabiotic Centre;APC	9	6	0.666667	1	Yes	Both	It’s a preprint	https://doi.org/10.1101/2024.08.08.607034
The Paraguayan gut microbiome contains high abundance of thr phylum Actinobacteriota and reveals the influence of health and lifestyle factors	2024	PRJNA992776	60	60	1	Paraguay	60	Illumina	16S Amplicon	60	0	Universidad Nacional de Asuncion	4	4	1	1	Yes	Both		https://doi.org/10.1080/29933935.2024.2332988
The person-to-person transmission landscape of the gut and oral microbiomes	2023	PRJEB45799	9715	51	0.00524961	Argentina;Colombia	27;24	Illumina	Shotgun	0	51	University of Trento	43	2	0.0465116	20	No	None		https://doi.org/10.1038/s41586-022-05620-1
The structure of Brazilian Amazonian gut microbiomes in the process of urbanisation	2021	PRJEB39990	114	114	1	Brazil	114	Illumina	16S Amplicon	114	0	UFPA	10	10	1	1	Yes	Both		https://doi.org/10.1038/s41522-021-00237-0
Variants in genes of innate immunity, appetite control and energy metabolism are associated with host cardiometabolic health and gut microbiota composition	2019	PRJNA417579	441	441	1	Colombia	441	Illumina	16S Amplicon	441	0	Vidarium Research Center in Nutrition, Health and Wellness	8	8	1	1	Yes	Both		https://doi.org/10.1080/19490976.2019.1619440
Why are so many enteric pathogen infections asymptomatic? Pathogen and gut microbiome characteristics associated with diarrhea symptoms and carriage of diarrheagenic E. coli in northern Ecuador	2023	PRJNA486009	771	771	1	Ecuador	771	Illumina	16S Amplicon;Shotgun	358	103	Georgia Institute of Technology	4	1	0.25	2	No	None	Whole genome sequencing was done to some isolates too	https://doi.org/10.1080/19490976.2023.2281010
Women's multisite microbial modulation during pregnancy	2020	PRJNA421371	42	42	1	Brazil	42	Illumina	16S Amplicon	42	0	Universidade Federal de Sao Paulo	7	7	1	1	Yes	Both		https://doi.org/10.1016/j.micpath.2020.104230

## Sheet: Key for the columns
Column names	Description
Title	Title of the article.
Year_Published	Year in which the article was published.
Project_ID	ENA Accession number(s) for the dataset. Format is 'platform:accession', e.g., 'ENA:PRJEB12345'. If multiple platforms were used, they are separated by semicolons. Highlighted accessions indicate reuse across studies.
Total_Gobal_Samples	Total number of samples included in the study, regardless of country of origin.
Total_Latin_American_Samples	Number of samples derived from Latin American countries.
Latin_American_Countries	List of Latin American countries represented in the study. If multiple, they are separated by semicolons ';'.
Samples_Per_Country	Number of samples per Latin American country, in the same order as listed in 'Latin_American_Countries'. Values are separated by semicolons ';'.
Technology	Sequencing platform used, e.g., Illumina, 454, Sanger, Ion Torrent.
Sequencing	Type of sequencing performed (e.g., 16S rRNA, other amplicons, shotgun). If multiple types, they are separated by semicolons ';'.
Amplicon_Samples	Number of amplicon-based samples. If none, value is 0. For multiple markers, values follow the same order as in 'Sequencing' and are separated by semicolons ';'.
Shotgun_Samples	Number of samples sequenced using shotgun metagenomics. If none, value is 0.
Center_name	Name of the data submission center according to the project ID metadata.
Total_Authors	Total number of authors listed in the publication.
Authors_From_Latin_American_Institutions	Number of authors affiliated with institutions based in Latin America.
1st_National_Author_Position	Author list position of the first author affiliated with a Latin American institution. When thw two first authors contributed equally the position will be taken as 1 for both of them
Last_author_Is_Affiliated_To_LAC	Indicates whether the last author is affiliated with an institution in Latin America. The value is either "Yes" or "No".
First_Or_Last_Author_Has_Afiliation_To_LAC	Indicates whether the first author(lead) or the last author (including co-lead, co-senior, or co-corresponding authors) are affiliated with an institution in Latin America. Possible values are:"Both" (if both are affiliated),"First","Last", or "None" (if neither is affiliated).
Additional_information	Relevant comments or notable aspects of the study, including unique methods, populations, or findings.
DOI	Digital Object Identifier of the article.
